# Supplementary material for: Amplification Refractory Mutation System (ARMS)-PCR for Waxy Sorghum Authentication with Single-Nucleotide Resolution
Source: Foods. 2021 Sep 18;10(9):2218. doi: 10.3390/foods10092218 (PMC8467681; doi:10.3390/foods10092218)
Supplement: Supplementary file 1 [file foods-10-02218-s001.zip]

Archive with 1 entries (1 files):
- foods-1353494-supplementary.pdf
